# Supplementary material for: Precision of MRI-based body composition measurements of postmenopausal women
Source: PLoS One. 2018 Feb 7;13(2):e0192495. doi: 10.1371/journal.pone.0192495 (PMC5802932; doi:10.1371/journal.pone.0192495)
Supplement: S1 Table — Columns in the file are, for the first scan: liver PDFF (liver_fat_t), visceral adipose tissue (vat_t), abdominal subcutaneous adipose tissue (asat_t), left posterior thigh muscle volume (lp_thigh_t), right posterior thigh muscle volume (rp_thigh_t), left anterior thigh muscle volume (la_thigh_t), right anterior thigh muscle volume (ra_thigh_t), total thigh muscle volume (total_thigh_t), left lower leg muscle volume (l_lower_leg_t), right lower leg muscle volume (r_lower_leg_t), left abdominal muscle volume (l_abd_t), right abdominal muscle volume (r_abd_t), left latissimus muscle volume (l_lat_t), right latissimus muscle volume (r_lat_t), left pectoralis muscle volume (l_pec_t), right pectoralis muscle volume (r_pec_t), left rhomboideus muscle volume (l_rho_t), right rhomboideus muscle volume (r_rho_t), and for the second scan: liver PDFF (liver_fat_r), visceral adipose tissue (vat_r), abdominal subcutaneous adipose tissue (asat_r), left posterior thigh muscle volume (lp_rhigh_r), right posterior thigh muscle volume (rp_rhigh_r), left anterior thigh muscle volume (la_rhigh_r), right anterior thigh muscle volume (ra_rhigh_r), total thigh muscle volume (total_rhigh_r), left lower leg muscle volume (l_lower_leg_r), right lower leg muscle volume (r_lower_leg_r), left abdominal muscle volume (l_abd_r), right abdominal muscle volume (r_abd_r), left latissimus muscle volume (l_lat_r), right latissimus muscle volume (r_lat_r), left pectoralis muscle volume (l_pec_r), right pectoralis muscle volume (r_pec_r), left rhomboideus muscle volume (l_rho_r), right rhomboideus muscle volume (r_rho_r). MFI measurements are prefixed by “mfi_” followed by the muscle or muscle group and test/retest as defined above. (XLSX) [file pone.0192495.s001.xlsx]

## Sheet: Blad1
ID	liver_fat_t	vat_t	asat_t	lp_thigh_t	rp_thigh_t	la_thigh_t	ra_thigh_t	total_thigh_t	l_lower_leg_t	r_lower_leg_t	l_abd_t	r_abd_t	l_lat_t	r_lat_t	l_pec_t	r_pec_t	l_rho_t	r_rho_t	liver_fat_r	vat_r	asat_r	lp_thigh_r	rp_thigh_r	la_thigh_r	ra_thigh_r	total_thigh_r	l_lower_leg_r	r_lower_leg_r	l_abd_r	r_abd_r	l_lat_r	r_lat_r	l_pec_r	r_pec_r	l_rho_r	r_rho_r	mfi_lp_thigh_t	mfi_rp_thigh_t	mfi_la_thigh_t	mfi_ra_thigh_t	mfi_total_thigh_t	mfi_l_lower_leg_t	mfi_r_lower_leg_t	mfi_l_abd_t	mfi_r_abd_t	mfi_l_lat_t	mfi_r_lat_t	mfi_l_pec_t	mfi_r_pec_t
1	0.0258159	1.57025	4.56441	3.02312	2.91138	1.59807	1.63725	9.16982	1.32045	1.31022	2.79612	2.765	0.23895	0.251925	0.235475	0.230975	0.026075	0.0169	0.021889	1.58253	4.62052	2.95003	2.90485	1.62973	1.6409	9.1255	1.34417	1.3542	2.8755	2.81157	0.261075	0.2585	0.243025	0.245075	0.03035	0.024	11.8276	10.144	7.04235	5.92447	8.7346	7.53492	5.96828	13.0945	12.6865	12.1907	11.1594	8.35602	9.03946
2	0.144309	5.30763	13.0033	3.1636	3.02585	1.58147	1.6096	9.38053	1.205	1.1731	2.98683	3.03083	0.2536	0.282525	0.204925	0.232475	0.02865	0.034075	0.159848	5.29351	12.6612	3.2259	3.0932	1.6293	1.66227	9.61068	1.2581	1.20895	3.00075	3.01205	0.2644	0.317625	0.2225	0.24155	0.03375	0.040175	14.4377	12.703	9.98529	9.52007	11.6615	11.4734	9.83328	17.9926	16.7905	15.4047	11.7174	17.0571	15.4192
3	0.00681509	2.03409	8.39349	2.85988	2.72763	1.51048	1.52893	8.6269	1.57517	1.5829	2.64507	2.68065	0.205075	0.213125	0.1775	0.208575	0.0164	0.021475	0.00942751	2.06115	7.91205	2.65687	2.52298	1.50452	1.54753	8.2319	1.56822	1.58115	2.62127	2.64473	0.2143	0.2288	0.19295	0.219075	0.0198	0.02195	9.47558	8.57803	5.83702	4.72504	7.15392	6.79046	4.91891	14.1858	12.3835	11.9985	9.5535	15.7705	9.67165
4	0.00258763	3.54448	8.67657	3.62823	3.6295	1.81577	1.95772	11.0312	1.87915	1.88878	3.51737	3.44465	0.283175	0.308975	0.2189	0.249125	0.031775	0.041225	0.00311598	3.55371	8.71633	3.54268	3.55138	1.8035	1.942	10.8395	1.7952	1.821	3.4216	3.3755	0.29055	0.308025	0.2169	0.24495	0.030875	0.030475	12.0611	10.1366	7.85797	6.77709	9.2082	8.85733	6.60706	13.7191	12.9263	13.7526	12.3118	12.7168	12.4429
5	0.038974	2.49933	12.2818	3.11242	3.07083	1.97198	2.04557	10.2008	1.8289	1.83763	2.86618	2.87277	0.24655	0.26085	0.2184	0.218725	0.031975	0.03535	0.0424038	2.53889	11.9209	3.0633	3.06153	1.9153	2.0113	10.0514	1.7915	1.79373	2.7816	2.69555	0.24635	0.2614	0.2196	0.230675	0.031625	0.03225	13.6292	12.7755	8.81088	8.40063	10.9041	7.67101	7.91747	17.3906	17.052	16.8587	17.2224	14.7612	15.6591
6	0.0209212	2.41305	7.53598	2.83505	3.00537	1.5297	1.65263	9.02275	1.2781	1.2455	2.77113	2.62843	0.2494	0.2742	0.2153	0.219525	0.0256	0.035875	0.0149601	2.45249	7.49086	2.8928	2.93653	1.52008	1.6425	8.9919	1.27765	1.26157	2.7313	2.63833	0.26055	0.263	0.2217	0.225525	0.025325	0.0354	8.91576	6.95514	5.21181	4.86525	6.48699	4.72886	4.25831	12.9005	12.1898	12.0624	11.5376	10.4016	9.70114
7	0.0107655	1.61805	8.09505	2.22808	2.17855	1.21457	1.3055	6.9267	1.06665	1.07523	2.1298	2.14787	0.16435	0.186275	0.164	0.162825	0.0173	0.019925	0.0182821	1.57549	8.00801	2.24722	2.20043	1.21497	1.30377	6.9664	1.0827	1.08415	2.1595	2.16805	0.172525	0.17925	0.161925	0.1674	0.02055	0.02365	11.7102	9.91329	8.41107	7.03155	9.26653	8.02002	6.09178	15.3858	15.4143	16.2069	14.2457	11.5517	12.0056
8	0.0132237	0.822195	4.18526	2.8905	2.8024	1.3734	1.41515	8.48145	1.39902	1.6085	2.65578	2.76598	0.218625	0.275525	0.1932	0.21795	0.031425	0.033375	0.0185136	0.823976	4.18694	2.90968	2.80472	1.34165	1.40825	8.4643	1.37985	1.5913	2.53005	2.7563	0.205275	0.2792	0.1814	0.1994	0.0309	0.03615	9.96413	8.09738	6.22955	5.28317	7.39356	6.95507	6.27413	12.1043	11.2797	11.9908	10.6294	10.0173	9.90611
9	0.0837609	4.64812	12.6342	3.24923	3.2081	1.79625	1.84203	10.0956	1.55095	1.4846	3.0527	3.01768	0.2686	0.287425	0.193	0.21705	0.02915	0.0352	0.0840069	4.52601	12.5818	3.26963	3.21672	1.7961	1.82567	10.1081	1.48752	1.4666	2.9675	2.9637	0.2634	0.280875	0.206825	0.203125	0.03225	0.0342	11.2281	9.585	6.49507	4.64475	7.98823	7.51065	6.37554	14.5374	13.2722	14.7548	13.7169	13.3581	9.45852
10	-0.000818946	3.95076	7.76022	2.92367	2.95067	1.49835	1.66017	9.03288	1.38195	1.40847	2.46378	2.46175	0.252625	0.275175	0.1932	0.205275	0.0232	0.024575	-0.00361726	3.87713	7.96613	2.94247	2.98767	1.48907	1.64755	9.06677	1.37173	1.39358	2.5871	2.5926	0.24005	0.262275	0.187175	0.207	0.0225	0.02215	15.6707	13.8236	9.48276	7.72359	11.6752	11.155	9.3444	19.0777	17.916	17.0112	16.4023	17.5332	14.4741
11	0.0108852	1.07186	4.09382	2.72967	2.68058	1.44135	1.49257	8.34417	1.42378	1.42663	2.97673	2.81663	0.19355	0.2484	0.16985	0.221	0.021925	0.0262	0.00742458	1.03699	4.04845	2.70122	2.64332	1.41282	1.4552	8.21257	1.4124	1.43732	3.05415	3.079	0.231525	0.26325	0.19425	0.231625	0.01755	0.0279	9.7031	7.88358	6.1711	4.65937	7.10429	6.10255	3.94045	10.7911	9.22488	11.4514	8.87166	9.70111	7.19693
12	0.0160598	0.727129	2.57805	2.91365	2.95478	1.61757	1.67498	9.16098	1.3364	1.392	2.5086	2.70518	0.2299	0.257525	0.219	0.2397	0.0433	0.041075	0.0150727	0.732034	2.63987	2.9206	2.9506	1.62603	1.69512	9.19235	1.3215	1.3746	2.5665	2.79252	0.22715	0.26305	0.204175	0.23445	0.03735	0.03735	14.526	13.2982	9.55679	7.41309	11.1985	10.4587	7.50826	15.4266	13.9157	12.2308	10.6957	12.2365	10.8929
13	0.0218674	1.94308	8.20254	3.33257	3.15975	1.49053	1.51955	9.5024	1.70408	1.77435	2.88475	2.9619	0.261125	0.2874	0.2133	0.23105	0.033825	0.034825	0.012712	1.90231	8.03102	3.4151	3.22955	1.49913	1.54832	9.6921	1.64335	1.7511	2.95995	3.00168	0.258475	0.288175	0.212475	0.23515	0.033025	0.03195	11.1915	9.70931	8.62077	6.26837	8.94749	8.97275	6.35525	15.1403	14.0244	15.1811	13.6246	13.2096	11.8836
14	0.0218386	1.5587	9.35912	2.72562	2.74915	1.50365	1.60613	8.58455	1.3335	1.43518	2.28722	2.4008	0.18965	0.209825	0.176175	0.185225	0.027475	0.03715	0.0116663	1.51389	9.11002	2.7021	2.71675	1.4873	1.59787	8.50403	1.34807	1.41183	2.34627	2.47193	0.19275	0.212525	0.1718	0.173925	0.02405	0.03075	10.6195	9.83476	6.44413	6.49752	8.34898	6.66399	5.12137	14.9377	14.8704	14.4863	13.0462	13.594	10.9521
15	0.0582887	3.33857	12.8154	3.4949	3.415	1.91843	1.88623	10.7145	1.69435	1.71893	2.91348	2.92758	0.2613	0.289175	0.22165	0.236875	0.032675	0.032975	0.053382	3.38906	12.8602	3.44453	3.41383	1.88955	1.8702	10.6181	1.60343	1.65972	2.97377	2.81197	0.25625	0.284825	0.22275	0.237875	0.032125	0.034375	10.5391	9.61818	6.65407	5.59428	8.10141	7.89195	5.87536	13.1654	13.5901	12.382	10.5311	8.36687	6.66514
16	0.010677	1.64965	8.39665	2.32472	2.19983	1.24785	1.2753	7.0477	1.13058	1.10468	2.09725	2.15132	0.173175	0.186025	0.169	0.1778	0.022725	0.018075	0.00198122	1.55821	8.35134	2.3115	2.206	1.21287	1.26077	6.99115	1.13865	1.09973	2.15883	2.16705	0.173775	0.190575	0.17195	0.181675	0.022075	0.020525	11.649	9.11363	8.35246	5.8716	8.74667	7.92456	4.81988	15.5434	15.084	13.5188	13.3764	12.518	10.5703
17	0.0227387	2.58505	8.19443	2.4382	2.46857	1.2979	1.33882	7.5435	1.17277	1.17233	2.7093	2.74737	0.261925	0.26855	0.203375	0.228875	0.030675	0.0248	0.0212699	2.54953	8.27097	2.42678	2.46462	1.3029	1.32773	7.52203	1.1473	1.14587	2.7512	2.79537	0.261825	0.268525	0.210925	0.222425	0.027175	0.0252	13.6768	11.6	9.61594	6.93973	10.4581	10.1714	6.83988	14.3928	13.8075	11.2295	11.5014	9.17364	8.62744
18	0.0714744	1.97544	9.07872	3.10228	3.13833	1.6694	1.87607	9.78608	1.69802	1.8603	2.7073	2.68045	0.225825	0.28355	0.20545	0.197475	0.034325	0.042	0.0486164	1.90256	8.99332	3.0642	3.08005	1.6173	1.81305	9.5746	1.71643	1.8587	2.621	2.59915	0.23215	0.274475	0.2105	0.203075	0.03425	0.0438	10.0424	9.17675	6.69995	6.14335	8.01561	7.95872	7.22029	13.1691	12.8668	11.6513	10.2555	11.4708	12.2584
19	0.00353295	2.24878	5.82396	3.22067	3.24155	1.60137	1.61817	9.68178	1.39385	1.4829	2.995	3.14177	0.273	0.331875	0.22935	0.257675	0.02835	0.02605	0.0119369	2.21408	5.63753	3.23825	3.24328	1.58765	1.6428	9.71198	1.40365	1.48952	3.01337	3.09278	0.2833	0.327375	0.232125	0.25415	0.026225	0.02295	10.3231	8.13534	6.52428	4.67249	7.41381	7.85256	4.92107	12.0114	10.3664	11.067	9.66546	9.81786	8.35393
20	0.0209998	2.74032	8.2657	2.42948	2.40205	1.49103	1.54835	7.8709	1.57492	1.58537	2.2624	2.25473	0.15735	0.17215	0.1181	0.13445	0.02525	0.026675	0.00872279	2.77782	8.75764	2.40435	2.37593	1.46833	1.50652	7.75512	1.56298	1.57993	2.28507	2.27727	0.15775	0.1725	0.113775	0.132875	0.0253	0.027625	15.409	13.776	9.27967	8.85374	11.8296	9.73801	8.63476	20.4528	19.9409	21.5239	19.5423	22.7773	20.4953
21	0.0200861	1.37204	4.74952	2.50438	2.512	1.4252	1.44782	7.8894	1.14312	1.13385	2.43657	2.47732	0.227675	0.254625	0.1866	0.222325	0.025375	0.02605	0.0182961	1.37556	4.72465	2.47078	2.4959	1.42742	1.45562	7.84973	1.12282	1.1226	2.46652	2.40655	0.2284	0.246025	0.185475	0.21555	0.0235	0.0277	8.7646	7.99797	5.25656	4.35501	6.59354	6.48375	5.06079	11.706	11.2966	9.54719	10.1172	8.83902	8.45697
22	0.138623	4.23013	10.9228	3.35372	3.51235	1.867	1.99842	10.7315	1.43792	1.47875	2.79062	2.66078	0.2412	0.250325	0.2114	0.24325	0.0287	0.03165	0.12102	4.18931	11.006	3.3063	3.4072	1.8493	1.99848	10.5613	1.35268	1.42528	2.74063	2.57163	0.243	0.255525	0.206075	0.2478	0.028825	0.0275	13.5343	12.5488	8.5349	8.03122	10.6623	9.46343	8.20286	18.4278	18.3763	18.166	16.1556	16.8842	14.0006
23	-0.016118	2.244	11.8358	3.31335	3.23937	1.89898	1.9678	10.4195	1.4385	1.3977	2.8488	2.88853	0.2719	0.3	0.221875	0.255275	0.032875	0.03435	-0.0208297	2.24093	12.0169	3.24187	3.20555	1.8836	1.93853	10.2696	1.434	1.39165	2.70293	2.84127	0.254975	0.290375	0.2126	0.2294	0.02885	0.032325	11.5511	8.58996	8.15043	7.25492	8.88661	9.0206	5.6118	15.0983	14.0782	13.7291	12.0755	10.669	8.91915
24	0.0187754	1.77705	9.75073	2.9232	2.85085	1.5153	1.5358	8.82515	1.3553	1.33545	2.6595	2.62445	0.251175	0.25375	0.217025	0.22105	0.020675	0.0202	0.0289769	1.81234	9.77842	2.9043	2.8441	1.49645	1.51418	8.75902	1.40488	1.35555	2.66768	2.71837	0.249	0.262025	0.212975	0.22255	0.022425	0.0225	8.15754	7.24038	5.02019	5.90257	6.58017	4.5189	4.14142	12.3575	12.0696	11.1301	11.6716	7.87687	8.12534
25	0.147544	4.84527	12.7246	3.26927	3.2904	2.06525	2.18587	10.8108	1.8089	1.86502	2.97895	2.9459	0.285775	0.285625	0.245025	0.23085	0.02585	0.034175	0.148905	4.90309	12.5896	3.25292	3.25833	2.03705	2.15937	10.7077	1.80038	1.82203	2.98762	2.97302	0.295475	0.301775	0.23965	0.239	0.0263	0.03575	14.2596	12.1919	9.16943	7.23277	10.7134	9.54448	7.69113	16.6937	15.8644	16.8518	13.2455	17.8334	19.5951
26	0.0153168	2.33864	8.12371	2.47828	2.6245	1.17788	1.269	7.54965	1.04245	1.01995	2.40665	2.40397	0.203175	0.21535	0.1741	0.180725	0.0246	0.0235	0.013794	2.3428	8.15234	2.48703	2.5691	1.1649	1.27805	7.49908	1.02313	1.01245	2.35047	2.37815	0.1995	0.205475	0.164975	0.173475	0.02775	0.0234	14.9828	13.5357	11.8898	9.91939	12.5819	12.0749	10.8489	18.0751	17.7881	14.1737	16.3773	15.9121	12.9147
27	0.0483149	3.08217	11.4403	2.9144	2.91708	1.49487	1.48065	8.807	1.53222	1.47653	2.59757	2.55313	0.2595	0.290925	0.22025	0.23015	0.0325	0.036675	0.0320288	3.16547	11.3987	2.9039	2.89425	1.48025	1.49175	8.77015	1.52515	1.46995	2.60263	2.63665	0.262025	0.2916	0.219525	0.22785	0.026975	0.033875	8.84859	7.41923	6.40971	3.99179	6.66733	6.34761	3.76746	11.899	10.369	12.995	10.0157	12.6809	6.01078
28	0.00429235	1.33811	6.40862	3.0649	3.1227	1.48962	1.5257	9.20293	1.7397	1.61865	2.67265	2.70582	0.2054	0.2324	0.1831	0.196325	0.0249	0.02145	0.00843007	1.39855	6.50004	3.06643	3.148	1.50385	1.53753	9.2558	1.70643	1.61805	2.62265	2.6763	0.194925	0.207125	0.172575	0.177925	0.02655	0.028075	8.0426	6.23331	6.02533	4.43389	6.18378	5.9685	4.26141	9.55267	8.95575	9.05309	7.3202	8.94909	10.0568
29	0.0247903	1.93474	8.83321	3.2116	3.24452	1.6601	1.73893	9.85515	1.4865	1.60825	2.82348	2.96365	0.239225	0.28005	0.218075	0.2362	0.029975	0.0344	0.0221876	1.89385	8.79336	3.35675	3.2659	1.63977	1.72907	9.9915	1.49247	1.60322	2.9205	2.87228	0.229425	0.272575	0.21345	0.22965	0.032175	0.033975	10.3906	9.13403	6.73074	4.80593	7.76532	7.8673	6.31724	13.4565	12.838	13.1752	10.4983	13.3182	10.8225
30	0.038578	3.7873	8.28561	3.3028	3.4112	1.33458	1.76285	9.81142	1.52798	1.55595	2.2414	2.43575	0.2533	0.25435	0.2024	0.1968	0.0219	0.023675	0.0293999	3.84747	8.1664	3.29555	3.39905	1.33353	1.74515	9.77327	1.50255	1.53408	2.61445	2.54778	0.255975	0.258775	0.193975	0.19725	0.02235	0.02345	14.5901	12.1039	11.7479	7.25527	11.4243	10.094	6.05088	17.5263	17.2639	15.9183	14.975	14.346	13.9249
31	0.00142496	0.972187	4.03335	2.28823	2.35995	0.9859	1.13305	6.76713	0.989975	1.0589	2.19322	2.29185	0.154425	0.178925	0.14255	0.1567	0.00765	0.0105	0.00197574	1.00265	4.0214	2.3177	2.3849	0.99515	1.12633	6.82407	0.972875	1.03773	2.14982	2.25347	0.16395	0.192125	0.152475	0.17635	0.009175	0.007825	8.70424	6.88991	5.66334	3.1771	6.10865	6.3584	3.64912	11.8137	11.1881	12.2228	11.0215	10.2539	9.75965
32	0.0249488	1.88329	9.06822	3.34302	3.19313	1.63268	1.7279	9.89672	1.5713	1.61685	2.92515	2.83993	0.205775	0.234225	0.212025	0.213875	0.0138	0.02245	0.0289484	1.70946	8.81305	3.26892	3.2457	1.6382	1.70552	9.85835	1.55625	1.623	2.93235	2.83628	0.198325	0.253325	0.20645	0.2191	0.01295	0.0226	9.9652	8.16242	6.23379	5.0478	7.3523	6.76809	5.29491	12.7102	11.5455	13.1835	9.7435	11.7614	10.8672
33	0.0342962	2.63721	8.31809	2.92817	3.02422	1.44535	1.52592	8.92367	1.58035	1.45475	2.91365	2.94437	0.2395	0.26595	0.20085	0.2205	0.0272	0.02515	0.0370128	2.71528	8.25303	2.85217	2.97547	1.39413	1.49585	8.71762	1.50923	1.36987	2.93715	2.8093	0.237625	0.27055	0.213775	0.2246	0.02415	0.0274	12.3537	10.6084	6.77665	6.681	9.10494	8.33109	7.05462	14.9262	14.4826	15.3831	12.8966	10.3157	9.89587
34	0.0104066	1.05179	5.56208	2.63575	2.55658	1.22418	1.24612	7.66263	1.31492	1.25485	2.55708	2.58268	0.225825	0.261075	0.1596	0.1873	0.032825	0.037325	0.00567523	0.988332	5.55169	2.58853	2.52597	1.20768	1.20827	7.53045	1.2521	1.2176	2.39418	2.46407	0.2316	0.278475	0.1602	0.196125	0.0306	0.0363	10.1326	8.6253	6.99713	5.26966	7.75618	7.56082	5.71326	12.5681	11.5849	11.2104	8.5296	10.8436	10.3524
35	0.268791	5.97209	9.11015	2.4724	2.40762	1.36448	1.36702	7.61153	1.53872	1.4581	2.5627	2.55647	0.20305	0.204775	0.201575	0.2007	0.029475	0.031775	0.255711	5.87798	9.06998	2.50093	2.43377	1.33787	1.3525	7.62507	1.50618	1.44718	2.6314	2.60565	0.205	0.2067	0.201875	0.208225	0.029725	0.034125	13.2518	11.777	8.27576	6.70455	10.0023	7.88933	6.0158	15.8312	14.8957	15.3403	14.3365	12.3056	10.5048
36	0.0803468	2.361	6.36844	2.39617	2.32088	1.1597	1.26018	7.13692	1.19627	1.14482	2.35815	2.30278	0.190325	0.2002	0.15235	0.1702	0.019175	0.025975	0.0664566	2.32174	6.18221	2.39	2.34215	1.17762	1.27385	7.18363	1.17855	1.12765	2.25105	2.22668	0.194225	0.2056	0.142475	0.1791	0.0236	0.029925	15.7802	13.9388	11.8078	9.69192	12.8047	12.4559	9.94185	19.059	18.3598	18.2904	15.8337	20.396	17.9775
[truncated: 17 more columns]
